# Supplementary material for: Examination of the Metallothionein Gene Family in Greater Duckweed Spirodela polyrhiza
Source: Plants (Basel). 2022 Dec 27;12(1):125. doi: 10.3390/plants12010125 (PMC9824710; doi:10.3390/plants12010125)
Supplement: Supplementary file 1 [file plants-12-00125-s001.zip]

Archive with 1 entries (1 files):
- plants-1992732-supplementary.pdf
